# Supplementary material for: Immunoinformatics Study: Multi-Epitope Based Vaccine Design from SARS-CoV-2 Spike Glycoprotein
Source: Vaccines (Basel). 2023 Feb 9;11(2):399. doi: 10.3390/vaccines11020399 (PMC9964839; doi:10.3390/vaccines11020399)
Supplement: Supplementary file 1 [file vaccines-11-00399-s001.zip]

Archive with 1 entries (1 files):
- vaccines-2119457-supplementary.pdf
